# Supplementary material for: Snapshot into the Type-2-Diabetes-Associated Microbiome of a Romanian Cohort
Source: Int J Mol Sci. 2022 Nov 30;23(23):15023. doi: 10.3390/ijms232315023 (PMC9741184; doi:10.3390/ijms232315023)
Supplement: Supplementary file 1 [file ijms-23-15023-s001.zip]

Archive with 1 entries (1 files):
- ijms-2032732-supplementary.pdf
